# Supplementary material for: Multiconfiguration Pair-Density Functional Theory for Transition Metal Silicide Bond Dissociation Energies, Bond Lengths, and State Orderings
Source: Molecules. 2021 May 13;26(10):2881. doi: 10.3390/molecules26102881 (PMC8152470; doi:10.3390/molecules26102881)
Supplement: Supplementary file 1 [file molecules-26-02881-s001.zip]

Archive with 1 entries (1 files):
- molecules-1212239-supplementary.pdf
